# Supplementary material for: Population Structure of Listeria monocytogenes in Emilia-Romagna (Italy) and Implications on Whole Genome Sequencing Surveillance of Listeriosis
Source: Front Public Health. 2020 Sep 18;8:519293. doi: 10.3389/fpubh.2020.519293 (PMC7531028; doi:10.3389/fpubh.2020.519293)
Supplement: Supplementary file 3 [file Table_2.XLSX]

## Sheet: TabS2
Run	BioProject	BioSample	Center Name	Experiment	LibraryLayout	LibrarySelection	LibrarySource	Organism	Platform	Sample Name	SRA Study	AvgSpotLen	Isolation_source	collected_by	geo_loc_name_country	geo_loc_name_country_continent	Host
SRR5085130	PRJNA304956	SAMN04958336	CFSAN	SRX2402697	PAIRED	RANDOM	GENOMIC	Listeria monocytogenes	ILLUMINA	CFSAN049233	SRP070119	277	blood	IZSTO	Italy	Europe	Homo sapiens
SRR5085131	PRJNA304956	SAMN04958332	CFSAN	SRX2402695	PAIRED	RANDOM	GENOMIC	Listeria monocytogenes	ILLUMINA	CFSAN049229	SRP070119	276	CSF	IZS Torino and Dept. Vet. Sciences\, UNITO	Italy	Europe	Homo sapiens
SRR5085132	PRJNA304956	SAMN04958337	CFSAN	SRX2402699	PAIRED	RANDOM	GENOMIC	Listeria monocytogenes	ILLUMINA	CFSAN049234	SRP070119	279	blood	IZS Torino and Dept. Vet. Sciences\, UNITO	Italy	Europe	Homo sapiens
SRR5085133	PRJNA304956	SAMN04958333	CFSAN	SRX2402700	PAIRED	RANDOM	GENOMIC	Listeria monocytogenes	ILLUMINA	CFSAN049230	SRP070119	279	blood	IZSTO	Italy	Europe	Homo sapiens
SRR5085134	PRJNA304956	SAMN04958338	CFSAN	SRX2402701	PAIRED	RANDOM	GENOMIC	Listeria monocytogenes	ILLUMINA	CFSAN049235	SRP070119	260	blood	IZSTO	Italy	Europe	Homo sapiens
SRR5085137	PRJNA304956	SAMN04958335	CFSAN	SRX2402698	PAIRED	RANDOM	GENOMIC	Listeria monocytogenes	ILLUMINA	CFSAN049232	SRP070119	279	blood	IZSTO	Italy	Europe	Homo sapiens
SRR5085138	PRJNA304956	SAMN04958339	CFSAN	SRX2402702	PAIRED	RANDOM	GENOMIC	Listeria monocytogenes	ILLUMINA	CFSAN049236	SRP070119	228	blood	IZS Torino and Dept. Vet. Sciences\, UNITO	Italy	Europe	Homo sapiens
SRR5085139	PRJNA304956	SAMN04958342	CFSAN	SRX2402706	PAIRED	RANDOM	GENOMIC	Listeria monocytogenes	ILLUMINA	CFSAN049239	SRP070119	268	blood	IZS Torino and Dept. Vet. Sciences\, UNITO	Italy	Europe	Homo sapiens
SRR5085140	PRJNA304956	SAMN04958344	CFSAN	SRX2402707	PAIRED	RANDOM	GENOMIC	Listeria monocytogenes	ILLUMINA	CFSAN049241	SRP070119	271	blood	IZS Torino and Dept. Vet. Sciences\, UNITO	Italy	Europe	Homo sapiens
SRR5085141	PRJNA304956	SAMN04958341	CFSAN	SRX2402703	PAIRED	RANDOM	GENOMIC	Listeria monocytogenes	ILLUMINA	CFSAN049238	SRP070119	262	CSF	IZSTO	Italy	Europe	Homo sapiens
SRR5085142	PRJNA304956	SAMN04958340	CFSAN	SRX2402704	PAIRED	RANDOM	GENOMIC	Listeria monocytogenes	ILLUMINA	CFSAN049237	SRP070119	256	blood	IZSTO	Italy	Europe	Homo sapiens
SRR5085143	PRJNA304956	SAMN04958343	CFSAN	SRX2402705	PAIRED	RANDOM	GENOMIC	Listeria monocytogenes	ILLUMINA	CFSAN049240	SRP070119	266	blood	IZS Torino and Dept. Vet. Sciences\, UNITO	Italy	Europe	Homo sapiens
SRR5085144	PRJNA304956	SAMN04958345	CFSAN	SRX2402709	PAIRED	RANDOM	GENOMIC	Listeria monocytogenes	ILLUMINA	CFSAN049242	SRP070119	282	blood	IZS Torino and Dept. Vet. Sciences\, UNITO	Italy	Europe	Homo sapiens
SRR5085145	PRJNA304956	SAMN04958346	CFSAN	SRX2402710	PAIRED	RANDOM	GENOMIC	Listeria monocytogenes	ILLUMINA	CFSAN049243	SRP070119	259	blood	IZS Torino and Dept. Vet. Sciences\, UNITO	Italy	Europe	Homo sapiens
SRR5085147	PRJNA304956	SAMN04958347	CFSAN	SRX2402712	PAIRED	RANDOM	GENOMIC	Listeria monocytogenes	ILLUMINA	CFSAN049244	SRP070119	255	blood	IZSTO	Italy	Europe	Homo sapiens
SRR5085148	PRJNA304956	SAMN04958349	CFSAN	SRX2402713	PAIRED	RANDOM	GENOMIC	Listeria monocytogenes	ILLUMINA	CFSAN049246	SRP070119	275	blood	IZSTO	Italy	Europe	Homo sapiens
SRR5085208	PRJNA304956	SAMN04958350	CFSAN	SRX2402749	PAIRED	RANDOM	GENOMIC	Listeria monocytogenes	ILLUMINA	CFSAN049247	SRP070119	290	blood	IZSTO	Italy	Europe	Homo sapiens
SRR5085209	PRJNA304956	SAMN04958352	CFSAN	SRX2402755	PAIRED	RANDOM	GENOMIC	Listeria monocytogenes	ILLUMINA	CFSAN049249	SRP070119	286	blood	IZS Torino and Dept. Vet. Sciences\, UNITO	Italy	Europe	Homo sapiens
SRR5085210	PRJNA304956	SAMN04958351	CFSAN	SRX2402753	PAIRED	RANDOM	GENOMIC	Listeria monocytogenes	ILLUMINA	CFSAN049248	SRP070119	287	blood	IZS Torino and Dept. Vet. Sciences\, UNITO	Italy	Europe	Homo sapiens
SRR5085211	PRJNA304956	SAMN04958354	CFSAN	SRX2402756	PAIRED	RANDOM	GENOMIC	Listeria monocytogenes	ILLUMINA	CFSAN049251	SRP070119	267	CSF	IZSTO	Italy	Europe	Homo sapiens
SRR5085212	PRJNA304956	SAMN04958353	CFSAN	SRX2402754	PAIRED	RANDOM	GENOMIC	Listeria monocytogenes	ILLUMINA	CFSAN049250	SRP070119	284	blood	IZS Torino and Dept. Vet. Sciences\, UNITO	Italy	Europe	Homo sapiens
SRR5085213	PRJNA304956	SAMN04958355	CFSAN	SRX2402757	PAIRED	RANDOM	GENOMIC	Listeria monocytogenes	ILLUMINA	CFSAN049252	SRP070119	266	CSF	IZS Torino and Dept. Vet. Sciences\, UNITO	Italy	Europe	Homo sapiens
SRR5087450	PRJNA304956	SAMN04958356	CFSAN	SRX2404700	PAIRED	RANDOM	GENOMIC	Listeria monocytogenes	ILLUMINA	CFSAN049253	SRP070119	279	missing	IZSTO	Italy	Europe	Homo sapiens
SRR5087466	PRJNA304956	SAMN04958358	CFSAN	SRX2404715	PAIRED	RANDOM	GENOMIC	Listeria monocytogenes	ILLUMINA	CFSAN049255	SRP070119	289	blood	IZSTO	Italy	Europe	Homo sapiens
SRR5087467	PRJNA304956	SAMN04958361	CFSAN	SRX2404716	PAIRED	RANDOM	GENOMIC	Listeria monocytogenes	ILLUMINA	CFSAN049258	SRP070119	288	blood	IZS Torino and Dept. Vet. Sciences\, UNITO	Italy	Europe	Homo sapiens
SRR5087468	PRJNA304956	SAMN04958360	CFSAN	SRX2404717	PAIRED	RANDOM	GENOMIC	Listeria monocytogenes	ILLUMINA	CFSAN049257	SRP070119	285	blood	IZS Torino and Dept. Vet. Sciences\, UNITO	Italy	Europe	Homo sapiens
SRR5087469	PRJNA304956	SAMN04958362	CFSAN	SRX2404718	PAIRED	RANDOM	GENOMIC	Listeria monocytogenes	ILLUMINA	CFSAN049259	SRP070119	272	blood	IZS Torino and Dept. Vet. Sciences\, UNITO	Italy	Europe	Homo sapiens
SRR5087470	PRJNA304956	SAMN04958357	CFSAN	SRX2404720	PAIRED	RANDOM	GENOMIC	Listeria monocytogenes	ILLUMINA	CFSAN049254	SRP070119	279	blood	IZS Torino and Dept. Vet. Sciences\, UNITO	Italy	Europe	Homo sapiens
SRR5087471	PRJNA304956	SAMN04958359	CFSAN	SRX2404719	PAIRED	RANDOM	GENOMIC	Listeria monocytogenes	ILLUMINA	CFSAN049256	SRP070119	287	blood	IZS Torino and Dept. Vet. Sciences\, UNITO	Italy	Europe	Homo sapiens
SRR5087477	PRJNA304956	SAMN04958363	CFSAN	SRX2404725	PAIRED	RANDOM	GENOMIC	Listeria monocytogenes	ILLUMINA	CFSAN049260	SRP070119	253	blood	IZS Torino and Dept. Vet. Sciences\, UNITO	Italy	Europe	Homo sapiens
SRR5087478	PRJNA304956	SAMN04958366	CFSAN	SRX2404726	PAIRED	RANDOM	GENOMIC	Listeria monocytogenes	ILLUMINA	CFSAN049263	SRP070119	279	blood	IZSTO	Italy	Europe	Homo sapiens
SRR5087479	PRJNA304956	SAMN04958364	CFSAN	SRX2404727	PAIRED	RANDOM	GENOMIC	Listeria monocytogenes	ILLUMINA	CFSAN049261	SRP070119	277	blood	IZSTO	Italy	Europe	Homo sapiens
SRR5087480	PRJNA304956	SAMN04958365	CFSAN	SRX2404728	PAIRED	RANDOM	GENOMIC	Listeria monocytogenes	ILLUMINA	CFSAN049262	SRP070119	274	blood	IZS Torino and Dept. Vet. Sciences\, UNITO	Italy	Europe	Homo sapiens
SRR5087481	PRJNA304956	SAMN04958367	CFSAN	SRX2404729	PAIRED	RANDOM	GENOMIC	Listeria monocytogenes	ILLUMINA	CFSAN049264	SRP070119	280	blood	IZS Torino and Dept. Vet. Sciences\, UNITO	Italy	Europe	Homo sapiens
SRR5087484	PRJNA304956	SAMN04958428	CFSAN	SRX2404731	PAIRED	RANDOM	GENOMIC	Listeria monocytogenes	ILLUMINA	CFSAN049320	SRP070119	290	blood	IZSTO	Italy	Europe	Homo sapiens
SRR5087502	PRJNA304956	SAMN04958425	CFSAN	SRX2404745	PAIRED	RANDOM	GENOMIC	Listeria monocytogenes	ILLUMINA	CFSAN049317	SRP070119	291	Blood/CSF	UNIMI	Italy	Europe	Homo sapiens
SRR5087505	PRJNA304956	SAMN04958426	CFSAN	SRX2404747	PAIRED	RANDOM	GENOMIC	Listeria monocytogenes	ILLUMINA	CFSAN049318	SRP070119	289	missing	Department of Health Sciences\, UNIMI	Italy	Europe	Homo sapiens
SRR5087506	PRJNA304956	SAMN04958427	CFSAN	SRX2404748	PAIRED	RANDOM	GENOMIC	Listeria monocytogenes	ILLUMINA	CFSAN049319	SRP070119	288	blood	IZS Torino and Dept. Vet. Sciences\, UNITO	Italy	Europe	Homo sapiens
SRR5087507	PRJNA304956	SAMN04958357	CFSAN	SRX2404751	PAIRED	RANDOM	GENOMIC	Listeria monocytogenes	ILLUMINA	CFSAN049254	SRP070119	279	blood	IZS Torino and Dept. Vet. Sciences\, UNITO	Italy	Europe	Homo sapiens
SRR5087509	PRJNA304956	SAMN04958356	CFSAN	SRX2404750	PAIRED	RANDOM	GENOMIC	Listeria monocytogenes	ILLUMINA	CFSAN049253	SRP070119	279	missing	IZSTO	Italy	Europe	Homo sapiens
SRR5087511	PRJNA304956	SAMN04958359	CFSAN	SRX2404755	PAIRED	RANDOM	GENOMIC	Listeria monocytogenes	ILLUMINA	CFSAN049256	SRP070119	287	blood	IZS Torino and Dept. Vet. Sciences\, UNITO	Italy	Europe	Homo sapiens
SRR5087513	PRJNA304956	SAMN04958361	CFSAN	SRX2404757	PAIRED	RANDOM	GENOMIC	Listeria monocytogenes	ILLUMINA	CFSAN049258	SRP070119	288	blood	IZS Torino and Dept. Vet. Sciences\, UNITO	Italy	Europe	Homo sapiens
SRR5087514	PRJNA304956	SAMN04958358	CFSAN	SRX2404754	PAIRED	RANDOM	GENOMIC	Listeria monocytogenes	ILLUMINA	CFSAN049255	SRP070119	289	blood	IZSTO	Italy	Europe	Homo sapiens
SRR5087515	PRJNA304956	SAMN04958360	CFSAN	SRX2404756	PAIRED	RANDOM	GENOMIC	Listeria monocytogenes	ILLUMINA	CFSAN049257	SRP070119	285	blood	IZS Torino and Dept. Vet. Sciences\, UNITO	Italy	Europe	Homo sapiens
SRR5087518	PRJNA304956	SAMN04958357	CFSAN	SRX2404760	PAIRED	RANDOM	GENOMIC	Listeria monocytogenes	ILLUMINA	CFSAN049254	SRP070119	279	blood	IZS Torino and Dept. Vet. Sciences\, UNITO	Italy	Europe	Homo sapiens
SRR5087520	PRJNA304956	SAMN04958358	CFSAN	SRX2404763	PAIRED	RANDOM	GENOMIC	Listeria monocytogenes	ILLUMINA	CFSAN049255	SRP070119	289	blood	IZSTO	Italy	Europe	Homo sapiens
SRR5087521	PRJNA304956	SAMN04958359	CFSAN	SRX2404764	PAIRED	RANDOM	GENOMIC	Listeria monocytogenes	ILLUMINA	CFSAN049256	SRP070119	287	blood	IZS Torino and Dept. Vet. Sciences\, UNITO	Italy	Europe	Homo sapiens
SRR5087523	PRJNA304956	SAMN04958360	CFSAN	SRX2404766	PAIRED	RANDOM	GENOMIC	Listeria monocytogenes	ILLUMINA	CFSAN049257	SRP070119	285	blood	IZS Torino and Dept. Vet. Sciences\, UNITO	Italy	Europe	Homo sapiens
SRR5087524	PRJNA304956	SAMN04958361	CFSAN	SRX2404767	PAIRED	RANDOM	GENOMIC	Listeria monocytogenes	ILLUMINA	CFSAN049258	SRP070119	288	blood	IZS Torino and Dept. Vet. Sciences\, UNITO	Italy	Europe	Homo sapiens
SRR5087525	PRJNA304956	SAMN04958362	CFSAN	SRX2404768	PAIRED	RANDOM	GENOMIC	Listeria monocytogenes	ILLUMINA	CFSAN049259	SRP070119	272	blood	IZS Torino and Dept. Vet. Sciences\, UNITO	Italy	Europe	Homo sapiens
SRR5087526	PRJNA304956	SAMN04958363	CFSAN	SRX2404765	PAIRED	RANDOM	GENOMIC	Listeria monocytogenes	ILLUMINA	CFSAN049260	SRP070119	253	blood	IZS Torino and Dept. Vet. Sciences\, UNITO	Italy	Europe	Homo sapiens
SRR5087555	PRJNA304956	SAMN04958364	CFSAN	SRX2404785	PAIRED	RANDOM	GENOMIC	Listeria monocytogenes	ILLUMINA	CFSAN049261	SRP070119	277	blood	IZSTO	Italy	Europe	Homo sapiens
SRR5087556	PRJNA304956	SAMN04958365	CFSAN	SRX2404786	PAIRED	RANDOM	GENOMIC	Listeria monocytogenes	ILLUMINA	CFSAN049262	SRP070119	274	blood	IZS Torino and Dept. Vet. Sciences\, UNITO	Italy	Europe	Homo sapiens
SRR5087669	PRJNA304956	SAMN04958366	CFSAN	SRX2404802	PAIRED	RANDOM	GENOMIC	Listeria monocytogenes	ILLUMINA	CFSAN049263	SRP070119	279	blood	IZSTO	Italy	Europe	Homo sapiens
SRR5087671	PRJNA304956	SAMN04958367	CFSAN	SRX2404801	PAIRED	RANDOM	GENOMIC	Listeria monocytogenes	ILLUMINA	CFSAN049264	SRP070119	280	blood	IZS Torino and Dept. Vet. Sciences\, UNITO	Italy	Europe	Homo sapiens
SRR5087672	PRJNA304956	SAMN04958369	CFSAN	SRX2404800	PAIRED	RANDOM	GENOMIC	Listeria monocytogenes	ILLUMINA	CFSAN049266	SRP070119	276	blood	IZSTO	Italy	Europe	Homo sapiens
SRR5087673	PRJNA304956	SAMN04958370	CFSAN	SRX2404804	PAIRED	RANDOM	GENOMIC	Listeria monocytogenes	ILLUMINA	CFSAN049267	SRP070119	266	blood	IZSTO	Italy	Europe	Homo sapiens
SRR5087830	PRJNA304956	SAMN04958377	CFSAN	SRX2404832	PAIRED	RANDOM	GENOMIC	Listeria monocytogenes	ILLUMINA	CFSAN049269	SRP070119	269	blood	UNIMI	Italy	Europe	Homo sapiens
SRR5087831	PRJNA304956	SAMN04958371	CFSAN	SRX2404833	PAIRED	RANDOM	GENOMIC	Listeria monocytogenes	ILLUMINA	CFSAN049268	SRP070119	212	CSF	Department of Health Sciences\, UNIMI	Italy	Europe	Homo sapiens
SRR5087832	PRJNA304956	SAMN04958380	CFSAN	SRX2404834	PAIRED	RANDOM	GENOMIC	Listeria monocytogenes	ILLUMINA	CFSAN049272	SRP070119	278	blood	UNIMI	Italy	Europe	Homo sapiens
SRR5087833	PRJNA304956	SAMN04958378	CFSAN	SRX2404835	PAIRED	RANDOM	GENOMIC	Listeria monocytogenes	ILLUMINA	CFSAN049270	SRP070119	251	blood	Department of Health Sciences\, UNIMI	Italy	Europe	Homo sapiens
SRR5087835	PRJNA304956	SAMN04958381	CFSAN	SRX2404836	PAIRED	RANDOM	GENOMIC	Listeria monocytogenes	ILLUMINA	CFSAN049273	SRP070119	286	blood	UNIMI	Italy	Europe	Homo sapiens
SRR5087837	PRJNA304956	SAMN04958384	CFSAN	SRX2404838	PAIRED	RANDOM	GENOMIC	Listeria monocytogenes	ILLUMINA	CFSAN049276	SRP070119	292	blood	UNIMI	Italy	Europe	Homo sapiens
SRR5087838	PRJNA304956	SAMN04958385	CFSAN	SRX2404840	PAIRED	RANDOM	GENOMIC	Listeria monocytogenes	ILLUMINA	CFSAN049277	SRP070119	292	missing	UNIMI	Italy	Europe	Homo sapiens
SRR5087839	PRJNA304956	SAMN04958382	CFSAN	SRX2404839	PAIRED	RANDOM	GENOMIC	Listeria monocytogenes	ILLUMINA	CFSAN049274	SRP070119	273	blood	UNIMI	Italy	Europe	Homo sapiens
SRR5087840	PRJNA304956	SAMN04958383	CFSAN	SRX2404842	PAIRED	RANDOM	GENOMIC	Listeria monocytogenes	ILLUMINA	CFSAN049275	SRP070119	227	CSF	Department of Health Sciences\, UNIMI	Italy	Europe	Homo sapiens
SRR5087841	PRJNA304956	SAMN04958386	CFSAN	SRX2404841	PAIRED	RANDOM	GENOMIC	Listeria monocytogenes	ILLUMINA	CFSAN049278	SRP070119	292	blood	UNIMI	Italy	Europe	Homo sapiens
SRR5087863	PRJNA304956	SAMN04958387	CFSAN	SRX2404856	PAIRED	RANDOM	GENOMIC	Listeria monocytogenes	ILLUMINA	CFSAN049279	SRP070119	292	missing	UNIMI	Italy	Europe	Homo sapiens
SRR5087864	PRJNA304956	SAMN04958388	CFSAN	SRX2404857	PAIRED	RANDOM	GENOMIC	Listeria monocytogenes	ILLUMINA	CFSAN049280	SRP070119	292	blood	Department of Health Sciences\, UNIMI	Italy	Europe	Homo sapiens
SRR5087865	PRJNA304956	SAMN04958394	CFSAN	SRX2404861	PAIRED	RANDOM	GENOMIC	Listeria monocytogenes	ILLUMINA	CFSAN049286	SRP070119	292	blood	Department of Health Sciences\, UNIMI	Italy	Europe	Homo sapiens
SRR5087866	PRJNA304956	SAMN04958392	CFSAN	SRX2404863	PAIRED	RANDOM	GENOMIC	Listeria monocytogenes	ILLUMINA	CFSAN049284	SRP070119	291	blood	Department of Health Sciences\, UNIMI	Italy	Europe	Homo sapiens
SRR5087867	PRJNA304956	SAMN04958389	CFSAN	SRX2404859	PAIRED	RANDOM	GENOMIC	Listeria monocytogenes	ILLUMINA	CFSAN049281	SRP070119	292	Blood/CSF	UNIMI	Italy	Europe	Homo sapiens
SRR5087868	PRJNA304956	SAMN04958393	CFSAN	SRX2404858	PAIRED	RANDOM	GENOMIC	Listeria monocytogenes	ILLUMINA	CFSAN049285	SRP070119	291	Blood/CSF	UNIMI	Italy	Europe	Homo sapiens
SRR5087869	PRJNA304956	SAMN04958391	CFSAN	SRX2404862	PAIRED	RANDOM	GENOMIC	Listeria monocytogenes	ILLUMINA	CFSAN049283	SRP070119	291	CSF	UNIMI	Italy	Europe	Homo sapiens
SRR5087870	PRJNA304956	SAMN04958390	CFSAN	SRX2404860	PAIRED	RANDOM	GENOMIC	Listeria monocytogenes	ILLUMINA	CFSAN049282	SRP070119	291	Blood/CSF	UNIMI	Italy	Europe	Homo sapiens
SRR5087871	PRJNA304956	SAMN04958396	CFSAN	SRX2404864	PAIRED	RANDOM	GENOMIC	Listeria monocytogenes	ILLUMINA	CFSAN049288	SRP070119	292	blood	UNIMI	Italy	Europe	Homo sapiens
SRR5087872	PRJNA304956	SAMN04958395	CFSAN	SRX2404865	PAIRED	RANDOM	GENOMIC	Listeria monocytogenes	ILLUMINA	CFSAN049287	SRP070119	292	blood	Department of Health Sciences\, UNIMI	Italy	Europe	Homo sapiens
SRR5087873	PRJNA304956	SAMN04958400	CFSAN	SRX2404866	PAIRED	RANDOM	GENOMIC	Listeria monocytogenes	ILLUMINA	CFSAN049292	SRP070119	292	blood	Department of Health Sciences\, UNIMI	Italy	Europe	Homo sapiens
SRR5087874	PRJNA304956	SAMN04958399	CFSAN	SRX2404870	PAIRED	RANDOM	GENOMIC	Listeria monocytogenes	ILLUMINA	CFSAN049291	SRP070119	288	blood	UNIMI	Italy	Europe	Homo sapiens
SRR5087875	PRJNA304956	SAMN04958398	CFSAN	SRX2404867	PAIRED	RANDOM	GENOMIC	Listeria monocytogenes	ILLUMINA	CFSAN049290	SRP070119	290	CSF	UNIMI	Italy	Europe	Homo sapiens
SRR5087876	PRJNA304956	SAMN04958397	CFSAN	SRX2404869	PAIRED	RANDOM	GENOMIC	Listeria monocytogenes	ILLUMINA	CFSAN049289	SRP070119	292	blood	UNIMI	Italy	Europe	Homo sapiens
SRR5087877	PRJNA304956	SAMN04958401	CFSAN	SRX2404868	PAIRED	RANDOM	GENOMIC	Listeria monocytogenes	ILLUMINA	CFSAN049293	SRP070119	292	blood	UNIMI	Italy	Europe	Homo sapiens
SRR5087878	PRJNA304956	SAMN04958403	CFSAN	SRX2404871	PAIRED	RANDOM	GENOMIC	Listeria monocytogenes	ILLUMINA	CFSAN049295	SRP070119	290	Blood/CSF	UNIMI	Italy	Europe	Homo sapiens
SRR5087879	PRJNA304956	SAMN04958402	CFSAN	SRX2404872	PAIRED	RANDOM	GENOMIC	Listeria monocytogenes	ILLUMINA	CFSAN049294	SRP070119	292	blood	UNIMI	Italy	Europe	Homo sapiens
SRR5087880	PRJNA304956	SAMN04958405	CFSAN	SRX2404873	PAIRED	RANDOM	GENOMIC	Listeria monocytogenes	ILLUMINA	CFSAN049297	SRP070119	290	missing	Department of Health Sciences\, UNIMI	Italy	Europe	Homo sapiens
SRR5087881	PRJNA304956	SAMN04958406	CFSAN	SRX2404874	PAIRED	RANDOM	GENOMIC	Listeria monocytogenes	ILLUMINA	CFSAN049298	SRP070119	290	missing	UNIMI	Italy	Europe	Homo sapiens
SRR5087882	PRJNA304956	SAMN04958404	CFSAN	SRX2404875	PAIRED	RANDOM	GENOMIC	Listeria monocytogenes	ILLUMINA	CFSAN049296	SRP070119	290	blood	UNIMI	Italy	Europe	Homo sapiens
SRR5087883	PRJNA304956	SAMN04958407	CFSAN	SRX2404876	PAIRED	RANDOM	GENOMIC	Listeria monocytogenes	ILLUMINA	CFSAN049299	SRP070119	288	missing	Department of Health Sciences\, UNIMI	Italy	Europe	Homo sapiens
SRR5087884	PRJNA304956	SAMN04958410	CFSAN	SRX2404878	PAIRED	RANDOM	GENOMIC	Listeria monocytogenes	ILLUMINA	CFSAN049302	SRP070119	289	missing	UNIMI	Italy	Europe	Homo sapiens
SRR5087885	PRJNA304956	SAMN04958408	CFSAN	SRX2404879	PAIRED	RANDOM	GENOMIC	Listeria monocytogenes	ILLUMINA	CFSAN049300	SRP070119	288	blood	Department of Health Sciences\, UNIMI	Italy	Europe	Homo sapiens
SRR5087886	PRJNA304956	SAMN04958409	CFSAN	SRX2404877	PAIRED	RANDOM	GENOMIC	Listeria monocytogenes	ILLUMINA	CFSAN049301	SRP070119	290	missing	UNIMI	Italy	Europe	Homo sapiens
SRR5088121	PRJNA304956	SAMN04958418	CFSAN	SRX2405117	PAIRED	RANDOM	GENOMIC	Listeria monocytogenes	ILLUMINA	CFSAN049310	SRP070119	291	blood	UNIMI	Italy	Europe	Homo sapiens
SRR5088131	PRJNA304956	SAMN04958415	CFSAN	SRX2405129	PAIRED	RANDOM	GENOMIC	Listeria monocytogenes	ILLUMINA	CFSAN049307	SRP070119	289	missing	Department of Health Sciences\, UNIMI	Italy	Europe	Homo sapiens
SRR5088132	PRJNA304956	SAMN04958414	CFSAN	SRX2405130	PAIRED	RANDOM	GENOMIC	Listeria monocytogenes	ILLUMINA	CFSAN049306	SRP070119	292	blood	Department of Health Sciences\, UNIMI	Italy	Europe	Homo sapiens
SRR5088133	PRJNA304956	SAMN04958413	CFSAN	SRX2405116	PAIRED	RANDOM	GENOMIC	Listeria monocytogenes	ILLUMINA	CFSAN049305	SRP070119	289	Blood/CSF	Department of Health Sciences\, UNIMI	Italy	Europe	Homo sapiens
SRR5088134	PRJNA304956	SAMN04958412	CFSAN	SRX2405128	PAIRED	RANDOM	GENOMIC	Listeria monocytogenes	ILLUMINA	CFSAN049304	SRP070119	290	Blood/CSF	Department of Health Sciences\, UNIMI	Italy	Europe	Homo sapiens
SRR5088135	PRJNA304956	SAMN04958411	CFSAN	SRX2405114	PAIRED	RANDOM	GENOMIC	Listeria monocytogenes	ILLUMINA	CFSAN049303	SRP070119	290	missing	Department of Health Sciences\, UNIMI	Italy	Europe	Homo sapiens
SRR5088136	PRJNA304956	SAMN04958416	CFSAN	SRX2405115	PAIRED	RANDOM	GENOMIC	Listeria monocytogenes	ILLUMINA	CFSAN049308	SRP070119	291	blood	UNIMI	Italy	Europe	Homo sapiens
SRR5088137	PRJNA304956	SAMN04958417	CFSAN	SRX2405127	PAIRED	RANDOM	GENOMIC	Listeria monocytogenes	ILLUMINA	CFSAN049309	SRP070119	292	blood	Department of Health Sciences\, UNIMI	Italy	Europe	Homo sapiens
SRR5088138	PRJNA304956	SAMN04958421	CFSAN	SRX2405133	PAIRED	RANDOM	GENOMIC	Listeria monocytogenes	ILLUMINA	CFSAN049313	SRP070119	290	missing	Department of Health Sciences\, UNIMI	Italy	Europe	Homo sapiens
SRR5088139	PRJNA304956	SAMN04958419	CFSAN	SRX2405132	PAIRED	RANDOM	GENOMIC	Listeria monocytogenes	ILLUMINA	CFSAN049311	SRP070119	291	blood	UNIMI	Italy	Europe	Homo sapiens
SRR5088140	PRJNA304956	SAMN04958424	CFSAN	SRX2405134	PAIRED	RANDOM	GENOMIC	Listeria monocytogenes	ILLUMINA	CFSAN049316	SRP070119	291	blood	Department of Health Sciences\, UNIMI	Italy	Europe	Homo sapiens
SRR5088141	PRJNA304956	SAMN04958422	CFSAN	SRX2405135	PAIRED	RANDOM	GENOMIC	Listeria monocytogenes	ILLUMINA	CFSAN049314	SRP070119	290	missing	UNIMI	Italy	Europe	Homo sapiens
SRR5088142	PRJNA304956	SAMN04958423	CFSAN	SRX2405136	PAIRED	RANDOM	GENOMIC	Listeria monocytogenes	ILLUMINA	CFSAN049315	SRP070119	289	blood	UNIMI	Italy	Europe	Homo sapiens
SRR5088143	PRJNA304956	SAMN04958420	CFSAN	SRX2405131	PAIRED	RANDOM	GENOMIC	Listeria monocytogenes	ILLUMINA	CFSAN049312	SRP070119	290	missing	Department of Health Sciences\, UNIMI	Italy	Europe	Homo sapiens
SRR5344794	PRJNA304956	SAMN04958379	CFSAN	SRX2641491	PAIRED	RANDOM	GENOMIC	Listeria monocytogenes	ILLUMINA	CFSAN049271	SRP070119	443	blood	UNIMI	Italy	Europe	Homo sapiens
SRR7691552	PRJNA261392	SAMN09197734	IZSAM	SRX4551120	PAIRED	RANDOM	GENOMIC	Listeria monocytogenes	ILLUMINA	2018TE5305	SRP062807	241	blood	Francesco Pomilio	Italy	Europe	Homo sapiens
SRR8442684	PRJNA261392	SAMN04387840	IZSAM	SRX5249853	PAIRED	RANDOM	GENOMIC	Listeria monocytogenes	ILLUMINA	IZSAM_Lm_15-17439	SRP062807	279	blood	OSPEDALE SAN GEROLAMO MONZA	Italy	Europe	Homo sapiens
